# Supplementary material for: Drop‐out rates in animal‐assisted psychotherapy – Results of a quantitative meta‐analysis
Source: Br J Clin Psychol. 2024 Aug 5;64(2):166–87. doi: 10.1111/bjc.12492 (PMC12057310; doi:10.1111/bjc.12492)
Supplement: Supplementary file 1 — Appendix S1. [file BJC-64-166-s001.xlsx]

## Sheet: Basic Data
Authors	Year	n	Drop-Out Absolute	Drop-Out Percentage	Drop-Out Weighted	Animal	Mental Disorder	Duration	Gender Percentage Female	Age	Control Group
Antonioli, C. & Reveley, M. A. (2005)	2005	15	2	13.3333	8.88889	x	Depression	600	93	41	Yes
Atherton, William Leigh; Meola, Cheryl C.; Pritchard, Kenneth S. (2020)	2020	10	0	0	0	horse	Addiction	540	40	15.5	No
Bachi, K., Terkel, J. & Teichman, M. (2012)	2012	14	0	0	0	horse	other	1450	999	16	Yes
Balluerka, N., Muela, A., Amiano, N. & Caldentey, M. A. (2015)	2015	43	2	4.65116	8.88889	x	other	1380	48.72	15.67	Yes
Barak, Y., Savorai, O., Mavashev, S. & Beni, A. (2001)	2001	10	0	0	0	x	Schizophrenia	12480	70	79.1	Yes
Bass, M. M., Duchowny, C. A. & Llabre, M. M. (2009)	2009	19	0	0	0	horse	Autism	720	10.53	6.95	Yes
Berget, B., Ekeberg, O. & Braastad, B. O. (2008)	2008	60	19	31.6667	84.4444	x	other	4320	65.56	34.7	Yes
Burton, L. E., Qeadan, F. & Burge, M. R. (2019)	2019	10	0	0	0	horse	Trauma	360	20	48	Yes
Byström, K., Grahn, P. & Hägerhäll, C. (2019)	2019	9	0	0	0	horse	Autism	6000	22.22	7	No
Calvo, P., Fortuny, J. R., Guzmán, S., Macías, C., Bowen, J., García, M. L., Orejas, O., Molins, F., Tvarijonaviciute, A., Cerón, J. J., Bulbena, A. & Fatjó, J. (2016)	2016	16	2	12.5	8.88889	dog	Schizophrenia	2400	25	47.8	Yes
Cerino, S., Cirulli, F., Chiarotti, F. & Seripa, S. (2011)	2011	24	0	0	0	horse	Schizophrenia	2400	999	999	No
Collingwood, E., Messina, A., Dam, A., Bernard, T., Cockburn, L. & Penney, S. (2021)	2021	7	0	0	0	horse	other	9000	0	999	No
Contalbrigo, L., Santis, M. de, Toson, M., Montanaro, M., Farina, L., Costa, A. & Nava, F. A. (2017)	2017	12	3	25	13.3333	dog	Addiction	1200	0	35.5	Yes
Dietz, T. J., Davis, D. & Pennings, J. (2012)	2012	121	0	0	0	dog	Trauma	180	93.39	11.27	Yes
Earles, J. L., Vernon, L. L. & Yetz, J. P. (2015)	2015	16	0	0	0	horse	Trauma	720	75	51.25	No
Fisher, P. W., Lazarov, A., Lowell, A., Arnon, S., Turner, J. B., Bergman, M., Ryba, M., Such, S., Marohasy, C., Zhu, X., Suarez-Jimenez, B., Markowitz, J. C., & Neria, Y. (2021)	2021	63	5	7.93651	22.2222	horse	Trauma	720	37	50	No
Folse, E. B., Minder, C. C., Aycock, M. J. & Santana, R. T. (1994) a	1994	11	2	18.1818	8.88889	dog	Depression	315	77.27	21	Yes
Folse, E. B., Minder, C. C., Aycock, M. J. & Santana, R. T. (1994) b	1994	13	1	7.69231	4.44444	dog	Depression	315	77.27	21	Yes
Gabriels, R. L., Agnew, J. A., Holt, K. D., Shoffner, A., Zhaoxing, P., Ruzzano, S., Clayton, G. H. & Mesibov, G. (2012)	2012	42	4	9.52381	17.7778	horse	Autism	600	16.67	8.7	Yes
Gatti, F., Walderhaug, E., Kern-Godal, A., Lysell, J. & Arnevik, E. A. (2020)	2020	18	4	22.2222	17.7778	horse	Addiction	1180	55.56	999	Yes
Johnson, R. A., Albright, D. L., Marzolf, J. R., Bibbo, J. L., Yaglom, H. D., Crowder, S. M., Carlisle, G. K., Willard, A., Russell, C. L., Grindler, K., Osterlind, S., Wassman, M. & Harms, N. (2018)	2018	28	9	32.1429	40	horse	Trauma	999	15.79	54.35	Yes
Keino, H., Funahashi, A., Keino, H., Miwa, C., Hosokawa, M., Hayashi, Y. & Kawakita, K. (2009)	2009	4	0	0	0	horse	other	999	0	7	No
Kemp, K., Signal, T., Botros, H., Taylor, N. & Prentice, K. (2014) a	2014	15	0	0	0	horse	Trauma	855	60	9.8	No
Kemp, K., Signal, T., Botros, H., Taylor, N. & Prentice, K. (2014) b	2014	15	0	0	0	horse	Trauma	855	100	15.5	No
Kendall, E. & Maujean, A. (2015)	2015	16	4	25	17.7778	horse	other	600	31.25	15.44	Yes
Kern, J. K., Fletcher, C. L., Garver, C. R., Mehta, J. A., Grannemann, B. D., Knox, K. R., Richardson, T. A. & Trivedi, M. H. (2011)	2011	24	4	16.6667	17.7778	horse	Autism	720	25	7.8	Yes
Kern-Godal, A., Ida Halvorsen Brenna, Espen Ajo Arnevik & Ravndal, E. (2016)	2016	8	0	0	0	horse	other	720	50	24.8	No
Kloep, M. L., Hunter, R. H. & Kertz, S. J. (2017)	2017	13	0	0	0	dog	Trauma	999	30.77	40.67	No
Klontz, B., Bivens, A., Leinart, D. & Klontz, T. (2007)	2007	49	18	36.7347	80	horse	other	1680	70.97	44.74	No
Kovács, Z., Kis, R., Rózsa, S. & Rózsa, L. (2004)	2004	7	0	0	0	dog	Schizophrenia	1950	57.14	43.6	No
Lanning, Beth A, PhD, MCHES & Krenek, Nancy, PT, HPCS (2013)	2013	13	6	46.1538	26.6667	horse	Trauma	2160	23.08	35.5	No
Marr, C. A., French, L., Thompson, D., Drum, L., Greening, G., Mormon, J., Henderson, I. & Hughes, C. W. (2000)	2000	18	0	0	0	x	Addiction	1200	30	41.5	Yes
McCullough, L., Risley-Curtiss, C. & Rorke, J. (2015)	2015	12	1	8.33333	4.44444	horse	Trauma	840	45.45	13.73	No
Memishevikj, H. & Hodzhikj, S. (2010)	2010	4	0	0	0	horse	Autism	300	50	9.25	No
Muela, A., Azpiroz, J., Calzada, N., Soroa, G. & Aritzeta, A. (2019)	2019	19	0	0	0	dog	Trauma	840	31.58	8.89	No
Muela, A., Balluerka, N., Amiano, N., Caldentey, M. A., & Aliri, J. (2017)	2017	60	8	13.3333	35.5556	x	other	2040	48.08	15	Yes
Mueller, M. K. & McCullough, L. (2017)	2017	36	11	30.5556	48.8889	horse	Trauma	1200	16.67	15	Yes
Nathans-Barel, I., Feldman, P., Berger, B., Modai, I. & Silver, H. (2005)	2005	10	0	0	0	dog	Schizophrenia	600	40	39.9	Yes
Nurenberg, J. R., Schleifer, S. J., Shaffer, T. M., Yellin, M., Desai, P. J., Amin, R., Bouchard, A. & Montalvo, C. (2015) a	2015	24	1	4.16667	4.44444	horse	other	500	25	44.3	Yes
Nurenberg, J. R., Schleifer, S. J., Shaffer, T. M., Yellin, M., Desai, P. J., Amin, R., Bouchard, A. & Montalvo, C. (2015) b	2015	25	2	8	8.88889	dog	other	500	44	45	Yes
Prothmann, A., Bienert, M. & Ettrich, C. (2006)	2006	61	20	32.7869	88.8889	dog	other	150	999	14.9	Yes
Redefer, L. A. & Goodman, J. F. (1989)	1989	12	0	0	0	dog	Autism	360	25	7.5	No
Roberts, H. & Honzel, N. (2020)	2020	37	3	8.10811	13.3333	horse	other	420	24.32	15.1	No
Romaniuk, M., Evans, Madeline & Kidd, Chloe (2018)	2018	25	0	0	0	horse	Trauma	999	24	50.28	Yes
Saggers, B. & Strachan, J. (2016)	2016	11	0	0	0	horse	other	960	54.55	11.36	No
Sams, M. J., Fortney, E. V. & Willenbring, S. (2006)	2006	22	0	0	0	x	Autism	300	999	9.6	No
Schramm, E., Breuninger, C., Wohlfarth, R., Elsaesser, M., Piosczyk, H., & Fangmeier, T. (2022)	2022	31	2	6.45161	8.88889	x	Depression	1350	80.6	47.5	Yes
Schramm, E., Hediger, K. & Lang, U. E. (2015)	2015	6	0	0	0	x	Depression	1200	999	47.67	No
Schroeder, K., Stroud, D., Sherwood, D. M. & Udell, M. A. R. (2018)	2018	9	1	11.1111	4.44444	horse	Trauma	1620	100	44	No
Schuck, S. E. B., Emmerson, N. A., Fine, A. H. & Lakes, K. D. (2015)	2015	12	0	0	0	x	other	3240	17	7.99	Yes
Schultz, P. N., Remick-Barlow, G. A. & Robbins, L. (2007)	2007	63	14	22.2222	62.2222	horse	other	1140	41	10.92	No
Stefanini, M. C., Martino, A., Allori, P., Galeotti, F. & Tani, F. (2015)	2015	17	0	0	0	dog	other	540	52.94	15.35	Yes
Stefanini, M. C., Martino, A., Bacci, B. & Tani, F. (2016)	2016	20	0	0	0	dog	other	450	55	15.2	Yes
Tóthné, B. (2018)	2018	7	0	0	0	dog	other	1350	28.57	10	No
Trujillo, K. C., Kuo, G. T., Hull, M. L., Ingram, A. E. & Thurstone Christian C (2020)	2020	14	0	0	0	dog	other	600	21	13.7	Yes
Villalta-Gil, V., Roca, M., Gonzalez, N., Domènec, E., Cuca, Escanilla, A., Asensio, M. R., Esteban, M. E., Ochoa, S. & Haro, J. M. (2009)	2009	12	0	0	0	dog	Schizophrenia	1125	9.3	49.08	Yes
Wharton, T., Whitworth, J., Macauley, E. & Malone, M. (2019)	2019	27	2	7.40741	8.88889	horse	Trauma	720	22	51	No
Whittlesey-Jerome, W. K. (2014)	2014	7	1	14.2857	4.44444	horse	Trauma	960	100	47	Yes
Willmund, G., Zimmermann, P., Alliger-Horn, C., Varn, A., Fischer, C., Parent, I., Sobottka, A., Bering, R., Rose, C., Ströhle, A., & Köhler, K. (2021)	2021	20	0	0	0	horse	Trauma	999	5	41.2	Yes
Yorke, J., Nugent, W., Strand, E., Bolen, R., New, J. & Davis, C. (2013)	2013	4	0	0	0	horse	Trauma	360	999	9	No

## Sheet: Figure
	CI upper	CI lower	Mean (Drop-Out)	SD	Var	k	CI upper	KI lower
Swift & Greenberg (2012)	20.7	18.7	19.7	13.1728	173.522	669
Fernandez et al. (2015)	29.7	23.1	26.2	18.9467	358.978	115
Linardon et al. (2018)	24.2	17.4	20.6	15.861	251.571	77
Conventional Psychotherapy	27.3	13.9	20.6	2.68831	7.22699	3	27.2781	13.9219
Animal-Assisted Psychotherapy	16.7	5.7	11.2	21.2	449.44	60	16.6765	5.72346

## Sheet: t-Test
	t-Test ("Benchmark" vs. Animal-Assisted-Psychotherapy (AAP))
	α	0.05
	Mean (Drop-Out AAP)	11.1852
	Benchmark (Drop-Out Conventional)	20.6487
	n AAP	60
	SD AAP	21.2044
	t	-3.457
	t critical	-1.67109
	CI upper	16.6629
	CI lower	5.7075
	d	-0.446297
	p	0.000509659
	d	-0.446297

## Sheet: Quality Rating Data
Authors	Year	n	Drop-Out Absolute	Drop-Out Percentage	Drop-Out Weighted	Animal	Mental Disorder	Number / Frequency of Sessions	Duration of One Session	Duration of Whole Intervention [min]	Duration of Whole Intervention [h]	Period	Individual or Group-Therapy	In-/Outpatients	Intervention Followed a Standardized Plan	Gender Percentage Female	Gender-Information	Mean Age	Age-Information	Control Group	Randomization	Blinded	Study Design	Traceability of Operationalization	No Statistical Test Because of Understandable Reasons	p Given	Test-Variable Given	SD Given	Effect-Size Given	Preregistration	Dataset Accessible	Additional File	Report of Information About Intervention [0,2]	Report of Information About Participants [0,1]	Conditions of Control [0,2]	Description and Justification of Operationalization [0,1]	Report of Statistical Data [0,2]	Open Science Practices [0,2]	Sum Score of Study Design Quality Rating [0,10]
Antonioli, C. & Reveley, M. A. (2005)	2005	15	2	13.3333	8.88889	Dolphins	Depression	Daily Over 2 Weeks	1h	600	10	2 Weeks	999	Outpatients	-	93	Number per Group	41	Mean + SD per Group	Yes; Outdoor Nature Program	Yes	+	Between	+		+	-	+	-	-	-	-	0	1	2	1	0	0	4
Atherton, William Leigh; Meola, Cheryl C.; Pritchard, Kenneth S. (2020)	2020	10	0	0	0	Horses	Substance Use Disorder	6	1.5h	540	9	6 Weeks	Group	Outpatients	+	40	Percentage	15.5	Only Span	No	-	-	Within	+		+	+	+	-	-	-	Supplemental Material	2	0	0	1	1	0	4
Bachi, K., Terkel, J. & Teichman, M. (2012)	2012	14	0	0	0	Horses	Unclear; At Risk	Weekly	50min	1450	24.1667	7 Months	Individual	Residential Treatment Facility	-	999	999	16	Only Span	Yes; Matched; Control Being Exposed to Horses During Agriculture Studies and Leisure Activities	-	-	Within and Between	+		+	+	-	-	-	-	-	1	0	1	1	0	0	3
Balluerka, N., Muela, A., Amiano, N. & Caldentey, M. A. (2015)	2015	43	2	4.65116	8.88889	Dog and Nine Horses (Five Adults and Four Colts); Guided Interactions also Took Place Using Cats and Farm Animals such as Sheep, Goats, Chickens, and Pigs.	Only Examples	Weekly	Respectively 2 Days Overnight	1380	23	12 Weeks	Mixed, 23 Group-Sessions, 12 Individual-Sessions	Residential Care	+	48.72	Number per Group	15.67	Mean + SD per Group	Yes	No but Matched	-	Within and Between	+		+	+	+	+	-	-	-	2	0	1	1	2	0	6
Barak, Y., Savorai, O., Mavashev, S. & Beni, A. (2001)	2001	10	0	0	0	Cats and Dogs	Schizophrenia	Weekly	4h	12480	208	1 Year	Group	Long-Stay Residents; Closed Psychogeriatric Ward	-	70	Number per Group	79.1	Mean + SD for All	Yes; Matched; Reading and Discussion of Current News	+	+	Within and Between	+		+	-	+	-	-	-	-	1	1	2	1	0	0	5
Bass, M. M., Duchowny, C. A. & Llabre, M. M. (2009)	2009	19	0	0	0	Horses	Autism	Weekly	1h	720	12	12 Weeks	999	Outpatients	+	10.53	Number per Group	6.95	Mean + SD per Group	Yes; Watinglist	+	-	Within and Between	+		+	+	+	+	-	-	-	1	1	2	1	2	0	7
Berget, B., Ekeberg, O. & Braastad, B. O. (2008)	2008	60	19	31.6667	84.4444	Farms with Cows, Sattle, Sheep, Horses; All Farmers had Small Animals like Rabbits, Poultry, Pigs, Cats or Dogs as a Part of the Milieu on the Farm.	Schizophrenia, Affective Disorders, Anxiety, Personality Disorders; Percentage Each	2 Times a Week	3h	4320	72	12 Weeks	Both	In- and Outpatients	-	65.56	Number and Percentage for All	34.7	Mean + SD for All	Yes; Treatment as Usual	+	-	Within and Between	+		+	+	+	+	-	-	Checklist describing where in the article important aspects of the randomized Controlled trial are found.; Flowchart of the research design.	1	1	2	1	2	0	7
Burton, L. E., Qeadan, F. & Burge, M. R. (2019)	2019	10	0	0	0	Horses	PTSD; Veterans	Weekly	1h	360	6	6 Weeks	Group	999	-	20	Number per Group	48	Mean + SD per Group	Yes; Standard Treatment	-	-	Within and Between	+		+	+	+	-	+	-	-	0	1	1	1	1	1	5
Byström, K., Grahn, P. & Hägerhäll, C. (2019)	2019	9	0	0	0	Farm with Horses	Autism	40; Weekly	2.5h	6000	100	1.5 Years	Group	While School	+	22.22	Number	7	Span + Mental Age	No	-	-	Within	+	Qualitative Analysis	-	-	-	-	-	-	-	2	1	0	1	0	0	4
Calvo, P., Fortuny, J. R., Guzmán, S., Macías, C., Bowen, J., García, M. L., Orejas, O., Molins, F., Tvarijonaviciute, A., Cerón, J. J., Bulbena, A. & Fatjó, J. (2016)	2016	16	2	12.5	8.88889	5 Dogs	Schizophrenia	40; 2 times a Week	1h	2400	40	6 Months	Group of 8	Institutionalized Patients	Three Types of Sessions Described	25	per Participant	47.8	Mean + SD for All	Yes; Activities with Similar Characteristics Like AAT	+	-	Within and Between	+		+	+	+	-	-	-	-	1	1	2	1	1	0	6
Cerino, S., Cirulli, F., Chiarotti, F. & Seripa, S. (2011)	2011	24	0	0	0	20 Horses	Schizophrenia	40; Weekly	1h	2400	40	1 Year	Both, Riding and Grooming in Groups; Groundwork Individual	999	Three Phases Described	999	999	999	Only Span	No	-	-	Within	+		+	+	+	-	-	-	-	0	0	0	1	1	0	2
Collingwood, E., Messina, A., Dam, A., Bernard, T., Cockburn, L. & Penney, S. (2021)	2021	7	0	0	0	Horses	Forensic; Antisocial Personality Disorder or Traits: 4 Substance Use Disorder: 5	Weekly	2.5 h	9000	150	Differs Between Participants; Intervention Lastet for 1.5 Years and 60 Sessions	Group	5 Inpatients, 2 Outpatients	-	0	Only Boys	999	Only Span	Staff of Forensic Institution Participated in the Program and were interviewed too	-	-	Interviews Within	+	Qualitative Analysis	-	-	-	-	-	-	-	1	0	0	1	0	0	2
Contalbrigo, L., Santis, M. de, Toson, M., Montanaro, M., Farina, L., Costa, A. & Nava, F. A. (2017)	2017	12	3	25	13.3333	Dogs	Drug Users	20; Weekly	1h	1200	20	6 Months	Group of 3	Inpatients	Activities Performed During Dog Assisted Therapy Described Very Well with Table	0	Only Boys	35.5	Mean + SD per Group	Yes; Standard Treatment	-	-	Within and Between	+		+	-	+	-	-	-	-	2	1	1	1	0	0	5
Dietz, T. J., Davis, D. & Pennings, J. (2012)	2012	121	0	0	0	Dogs	Trauma; Sexual Abuse	4; Once per Month	45 min	180	3	1 Year	Groups of 6 to 10	Child Advocacy Center	+	93.39	Number and Percentage per Group	11.27	Mean + SD per Group	Yes; no Dogs; Dogs and Stories	-	-	Within and Between	+		+	+	+	-	-	-	-	2	1	1	1	1	0	6
Earles, J. L., Vernon, L. L. & Yetz, J. P. (2015)	2015	16	0	0	0	Horses	PTSD	6; Weekly	2h	720	12	6 Weeks	Groups of 5 to 6	Outpatients	++	75	Number	51.25	Mean + SD	No	-	-	Within	-		<	-	+	+	-	-	-	2	1	0	0	0	0	3
Fisher, P. W., Lazarov, A., Lowell, A., Arnon, S., Turner, J. B., Bergman, M., Ryba, M., Such, S., Marohasy, C., Zhu, X., Suarez-Jimenez, B., Markowitz, J. C., & Neria, Y. (2021)	2021	63	5	7.93651	22.2222	Horses	PTSD; Veterans	8; Weekly	90min	720	12	8 Weeks	Groups of 3 to 5	999	+	37	Number	50	Only Mean	No	-	-	Within	+		+	+	+	+	+	-	Available at Psychiatrist.com.	1	0	0	1	2	1	5
Folse, E. B., Minder, C. C., Aycock, M. J. & Santana, R. T. (1994) a	1994	11	2	18.1818	8.88889	Dog	Depression	7, Weekly	45min	315	5.25	7 Weeks	Group	Outpatients	-	77.27	Number for All	21	median for All	Yes; AAT plus Psychotherapy; Control	-	-	Within and Between	+		<	+	-	-	-	-	-	1	0	1	1	0	0	3
Folse, E. B., Minder, C. C., Aycock, M. J. & Santana, R. T. (1994) b	1994	13	1	7.69231	4.44444	Dog	Depression	7; Weekly	45min	315	5.25	7 Weeks	Group	Outpatients	-	77.27	Number for All	21	median for All	Yes; AAT without psychotherapy; Control	-	-	Within and Between	+		<	+	-	-	-	-	-	1	0	1	1	0	0	3
Gabriels, R. L., Agnew, J. A., Holt, K. D., Shoffner, A., Zhaoxing, P., Ruzzano, S., Clayton, G. H. & Mesibov, G. (2012)	2012	42	4	9.52381	17.7778	Horses	Autism	10; Weekly	1h	600	10	10 Weeks	Groups of 4	Outpatients	-	16.67	Number per Group	8.7	Span and Mean per Group	Yes; Watinglist	-	-	Between	+		+	+	+	-	-	-	-	1	1	1	1	1	0	5
Gatti, F., Walderhaug, E., Kern-Godal, A., Lysell, J. & Arnevik, E. A. (2020)	2020	18	4	22.2222	17.7778	Horses	Substance Use Disorder	12; 2 Times per Week	90min	1180	19.6667	6 Weeks	Groups up to 4	Residential SUD Treatment	+	55.56	Number per Group	999	Numbers per Group in Age Ranges of 5 Years	Yes; Treatment as Usual	+	-	Between	+		+	+	+	-	+	-	Consort Flow Diagram.; Consort Checklist.	2	0	2	1	1	1	7
Johnson, R. A., Albright, D. L., Marzolf, J. R., Bibbo, J. L., Yaglom, H. D., Crowder, S. M., Carlisle, G. K., Willard, A., Russell, C. L., Grindler, K., Osterlind, S., Wassman, M. & Harms, N. (2018)	2018	28	9	32.1429	40	Horses	PTSD; Veterans	999	50min	999	999	6 Weeks	999	Outpatients	+	15.79	Number for All	54.35	Mean + SD for All	Yes; Watinglist	+	-	Within	-		+	+	+	-	-	-	-	1	1	2	0	1	0	5
Keino, H., Funahashi, A., Keino, H., Miwa, C., Hosokawa, M., Hayashi, Y. & Kawakita, K. (2009)	2009	4	0	0	0	Horse	Pervasive Developmental Disorders	999	999	999	999	Differs Between Participants	999	999	Supposedly, but Not Found	0	per Participant	7	for each Participant	No	-	-	Within	+	Despite Testing, No Results Reported Except that there is a Significant Difference	-	-	-	-	-	-	-	0	1	0	1	0	0	2
Kemp, K., Signal, T., Botros, H., Taylor, N. & Prentice, K. (2014) a	2014	15	0	0	0	4 Horses	PTSD; Sexual Abuse	Weekly for 9 to 10 Weeks	90min	855	14.25	9 to 10 Weeks	999	Before Treatment 6 Weeks in Clinic	-	60	Number	9.8	Mean + SD	No	-	-	Within	+		+	+	+	+	-	-	-	0	1	0	1	2	0	4
Kemp, K., Signal, T., Botros, H., Taylor, N. & Prentice, K. (2014) b	2014	15	0	0	0	Horses	PTSD; Sexual Abuse	Weekly for 9 to 10 Weeks	90min	855	14.25	9 to 10 Weeks	999	Before Treatment 6 Weeks in Clinic	-	100	Number	15.5	Mean + SD	No	-	-	Within	+		+	+	+	+	-	-	-	0	1	0	1	2	0	4
Kendall, E. & Maujean, A. (2015)	2015	16	4	25	17.7778	Horses	Disengaged Youth Who Have Not Responded to Traditional Interventions	Weekly	999	600	10	10 Weeks	Both	Outpatients	-	31.25	Number per Group	15.44	Mean + SD per Group	Yes	-	-	Within and Between	+		+	+	+	+	-	-	-	0	1	1	1	2	0	5
Kern, J. K., Fletcher, C. L., Garver, C. R., Mehta, J. A., Grannemann, B. D., Knox, K. R., Richardson, T. A. & Trivedi, M. H. (2011)	2011	24	4	16.6667	17.7778	Horses	Autism	Weekly	60min	720	12	6 Months	999	Outpatients	-	25	Number	7.8	Mean + SD	Yes; Watinglist	-	-	Within	-		<	+	+	-	-	-	-	0	1	1	0	1	0	3
Kern-Godal, A., Ida Halvorsen Brenna, Espen Ajo Arnevik & Ravndal, E. (2016)	2016	8	0	0	0	Horses	Substance Use Disorder	12	999	720	12	999	Individual	Outpatients	-	50	Number	24.8	Only Mean	No	-	-	Qualitative, interview	+	Qualitative Analysis	-	-	-	-	-	-	-	0	0	0	1	0	0	1
Kloep, M. L., Hunter, R. H. & Kertz, S. J. (2017)	2017	13	0	0	0	Dogs	PTSD; Military Related	daily	999	999	999	3 Weeks	999	"During the three Weeks that the Participants were at the training site, they were not directly involved with their VA Treatment Facility. TAV provided a training campus in a rural setting in the Midwest. Veterans stayed in a local motel."	-	30.77	Number	40.67	Mean + SD per Kohort	No	-	-	Within	+		+	+	+	+	-	-	-	0	1	0	1	2	0	4
Klontz, B., Bivens, A., Leinart, D. & Klontz, T. (2007)	2007	49	18	36.7347	80	Horses	999	28	1h	1680	28	4.5 Days	Groups of 8	Inpatients	+	70.97	Number	44.74	Mean and Span	No	-	-	Within	-		+	+	+	+	-	-	Information About Manual	2	0	0	0	2	0	4
Kovács, Z., Kis, R., Rózsa, S. & Rózsa, L. (2004)	2004	7	0	0	0	Dog	Schizophrenia	Weekly	50min	1950	32.5	9 Months	999	Patients Living in a Social Institution	-	57.14	Number	43.6	Mean and Span	No	-	-	Within	+		+	-	+	-	-	-	-	0	0	0	1	0	0	1
Lanning, Beth A, PhD, MCHES & Krenek, Nancy, PT, HPCS (2013)	2013	13	6	46.1538	26.6667	Horses	PTSD; Veterans	Weekly	1-2h	2160	36	24 Weeks	Individual	999	-	23.08	Number	35.5	Mean + SD + Span	No	-	-	Within	-	Exploratory Study; Postintervention Open-Ended Questions to Determine Emerging Themes Regarding the Effect of EAA on the Participants.	-	-	-	-	-	-	Data About Study Population	0	1	0	0	0	0	1
Marr, C. A., French, L., Thompson, D., Drum, L., Greening, G., Mormon, J., Henderson, I. & Hughes, C. W. (2000)	2000	18	0	0	0	Dogs, Rabbits, Ferrets, and Guinea Pigs	999	Daily from Monday to Friday	1h	1200	20	4 Weeks	Group	Inpatients	+	30	Percentage for All	41.5	Mean + SD for All + Span	Yes	+	If Possible	Within and Between	+		+	+	+	-	-	-	-	2	0	2	1	1	0	6
McCullough, L., Risley-Curtiss, C. & Rorke, J. (2015)	2015	12	1	8.33333	4.44444	Horses	PTSD	8; Weekly	1.5-2h	840	14	8 Weeks	999	Outpatients	-	45.45	per Participant	13.73	For each Participant	No; but planned	-	-	Within	+		+	+	+	-	-	-	-	0	1	0	1	1	0	3
Memishevikj, H. & Hodzhikj, S. (2010)	2010	4	0	0	0	Horses	Autism	Weekly	30min	300	5	10 Weeks	Individual	Outpatients	-	50	Number	9.25	For each Participant	No	-	-	case report	+	Results Reported as Case Descriptions	-	-	-	-	-	-	-	1	1	0	1	0	0	3
Muela, A., Azpiroz, J., Calzada, N., Soroa, G. & Aritzeta, A. (2019)	2019	19	0	0	0	4 Dogs	No Diagnosis but Abuse	14; Weekly	1h	840	14	14 Weeks	Individual	Outpatients	+	31.58	Number	8.89	Mean + SD	No	-	-	Within	+		+	+	-	+	-	-	-	2	1	0	1	1	0	5
Muela, A., Balluerka, N., Amiano, N., Caldentey, M. A., & Aliri, J. (2017)	2017	60	8	13.3333	35.5556	Dog and Nine Horses (Five Adults and Four Colts), Cats and Farm Animals such as Sheep, Goats, Chicken, and Pigs	PTSD, Anxiety, Depression	34	Respectively 2 Days Overnight	2040	34	12 Weeks	Both, 23 Group, 11 Individual	999	+	48.08	Number per Group	15	Mean + SD per Group	Yes	-	-	Within and Between	+		+	+	-	+	-	-	-	1	1	1	1	1	0	5
Mueller, M. K. & McCullough, L. (2017)	2017	36	11	30.5556	48.8889	Horses	PTSD	10, Weekly	2h	1200	20	12 Weeks	Group	999	-	16.67	Number for All	15	Only Span	Yes	Quasi-Randomly (Logistical Reasons)	-	Within and Between	+		+	+	+	+	-	-	-	0	0	2	1	2	0	5
Nathans-Barel, I., Feldman, P., Berger, B., Modai, I. & Silver, H. (2005)	2005	10	0	0	0	Dog	Schizophrenia	10; Weekly	1h	600	10	10 Weeks	Individual	Inpatients	-	40	Number for All	39.9	Mean + SD for All	Yes	-	-	Within and Between	+		+	+	+	-	-	-	-	1	1	1	1	1	0	5
Nurenberg, J. R., Schleifer, S. J., Shaffer, T. M., Yellin, M., Desai, P. J., Amin, R., Bouchard, A. & Montalvo, C. (2015) a	2015	24	1	4.16667	4.44444	Horses	Percentages; Mostly Schizophrenia	10; Weekly	40-60min	500	8.33333	10 Weeks	Groups up to 10	Inpatients	-	25	Percentage per Group	44.3	Mean + SD per Group	Yes; Dogs, Social Skills, Regular Care	+	+	Within and Between	+		+	+	+	-	-	-	-	1	1	2	1	1	0	6
Nurenberg, J. R., Schleifer, S. J., Shaffer, T. M., Yellin, M., Desai, P. J., Amin, R., Bouchard, A. & Montalvo, C. (2015) b	2015	25	2	8	8.88889	Dogs	Percentages; mostly Schizophrenia	10; Weekly	40-60min	500	8.33333	10 Weeks	Groups up to 10	Inpatients	-	44	Percentage per Group	45	Mean + SD per Group	Yes; Horses, Social Skills, Regular Care	+	+	Within and Between	+		+	+	+	-	-	-	-	1	1	2	1	1	0	6
Prothmann, A., Bienert, M. & Ettrich, C. (2006)	2006	61	20	32.7869	88.8889	4 Dogs	999	Max. 5; Weekly	30min	150	2.5	5 Weeks	Individual	Inpatients	-	999	999	14.9	Only Mean per Group	Yes	-	-	Within	+		+	+	+	+	-	-	-	1	0	1	1	2	0	5
Redefer, L. A. & Goodman, J. F. (1989)	1989	12	0	0	0	Dog	Autism	18	20min	360	6	999	Individual	Attending a Center for Autistic Children	-	25	Number	7.5	Only Span	No	-	-	Within	+		<	+	+	-	-	-	-	0	0	0	1	1	0	2
Roberts, H. & Honzel, N. (2020)	2020	37	3	8.10811	13.3333	Horses	Table; Mostly SED	Weekly	45-60min	420	7	8 Weeks	Group	Therapeutic Home Group Treatment	-	24.32	Percentage	15.1	Mean + SD	No	-	-	Between	+		+	+	-	-	-	-	-	1	1	0	1	0	0	3
Romaniuk, M., Evans, Madeline & Kidd, Chloe (2018)	2018	25	0	0	0	Horses	Veterans	999	999	999	999	5 Days	Group	Inpatients	+	24	Percentage per Group	50.28	Mean + SD per Group	Yes	-	-	Within and Between	-		+	+	+	+	-	-	-	1	1	1	0	2	0	5
Saggers, B. & Strachan, J. (2016)	2016	11	0	0	0	Horses	Unclear; At Risk	Weekly	2h	960	16	8 Weeks	999	while school	Brief Outline of Weekly Focus	54.55	Number	11.36	For each Participant	No	-	-	Interviews	+	Case Study Approach	-	-	-	-	-	-	Interviews	0	1	0	1	0	0	2
Sams, M. J., Fortney, E. V. & Willenbring, S. (2006)	2006	22	0	0	0	Dogs, Lamas and Rabbits	Autism	Weekly	28.5 min (Mean)	300	5	15 Weeks	999	School-Based Occupational Therapy	List of Therapeutic Actitities in Occupational Therapy Sessions Incorporating Animals	999	999	9.6	Mean + SD + Span	No	-	-	Within and Between	+		<	+	+	+	-	-	-	1	0	0	1	2	0	4
Schramm, E., Breuninger, C., Wohlfarth, R., Elsaesser, M., Piosczyk, H., & Fangmeier, T. (2022)	2022	31	2	6.45161	8.88889	Sheep	Depression After Childhood Mistreatment	8 plus booster	150 min	1350	22.5	8 Weeks; Booster-Session Within a Year	Groups of 4 to 8	Outpatients	+	80.6	Number per Group	47.5	Mean + SD per Group	Yes	+	+	Within and Between	+		+	+	+	-	+	"The raw data supporting the conclusions of this article will be made available by the authors, without undue reservation."	-	2	1	2	1	1	1	8
Schramm, E., Hediger, K. & Lang, U. E. (2015)	2015	6	0	0	0	Sheep	Depression	8	2,5h	1200	20	8 Weeks	Group	999	+	999	999	47.67	Mean + SD	No	-	-	Within	Open Pilot Study		+	+	+	+	-	-	Manual	1	0	0	0	2	0	3
Schroeder, K., Stroud, D., Sherwood, D. M. & Udell, M. A. R. (2018)	2018	9	1	11.1111	4.44444	Horses	"Trauma Survivors"	8	3h	1620	27	999	Groups of 4	999	+	100	Only Women	44	Mean + SD	No	-	-	Qualitative; Interview	+	Qualitative Content Analysis	-	-	-	-	-	-	-	1	1	0	1	0	0	3
Schuck, S. E. B., Emmerson, N. A., Fine, A. H. & Lakes, K. D. (2015)	2015	12	0	0	0	3 Dogs	ADHD Without Medication	3 per Week	2x 2.h, 1x 2.5h	3240	54	12 Weeks	Group	999	+	17	Number per Group	7.99	Mean + SD + Span per Group	Yes; without Dog	+	-	Within and Between	+		+	+	+	+	-	-	Figures and Tables as Appendix	1	1	2	1	2	0	7
Schultz, P. N., Remick-Barlow, G. A. & Robbins, L. (2007)	2007	63	14	22.2222	62.2222	Horses	Children With In-Family Violence	19 (Mean)	1h	1140	19	Differs Beween Participants; 6 to 18 Months	Individual	Outpatients	-	41	Number	10.92	Mean + SD per Gender	No	-	-	Within	+		+	+	+	-	-	-	-	1	1	0	1	1	0	4
Stefanini, M. C., Martino, A., Allori, P., Galeotti, F. & Tani, F. (2015)	2015	17	0	0	0	Dogs	Various With Specification	10; Weekly	45 min	540	9	3 Months	5 Individual Sessions, 5 Group Sessions	Hospitalized for Acute Mental Disorders or DayCare	-	52.94	Number per Group	15.35	Mean + SD per Group	Yes	+	-	Within and Between	+		<	+	+	-	-	-	-	1	1	2	1	1	0	6
Stefanini, M. C., Martino, A., Bacci, B. & Tani, F. (2016)	2016	20	0	0	0	Cats and Dogs	Chronic Schizophrenia	Weekly	4h	12480	208	1 Year	3h Group, 1h Individual	Long Stay Residents (Mean 27 Years)	-	55	Number per Group	15.2	Mean + SD for All (Matched)	Yes; Matched	+	+	Between	-		+	-	+	-	-	-	-	1	1	2	0	0	0	4
Tóthné, B. (2018)	2018	7	0	0	0	Dogs	Difficulties Interacting With Other Children	Weekly	45 min	1350	22.5	From November to May; 7 Months	Groups of 7	Outpatients	-	28.57	Number	10	All Same Age	No	-	-	Subjective Discription of Group Dynamics	+	Only Subjective Differences Reported	-	-	-	-	-	-	-	1	1	0	1	0	0	3
Trujillo, K. C., Kuo, G. T., Hull, M. L., Ingram, A. E. & Thurstone Christian C (2020)	2020	14	0	0	0	Dogs	Various With Specification	12	1h	600	10	16 Weeks	Individual	Participating in an Urban School-Based Substance Treatment Program	+	21	Number per Group	13.7	Mean + SD per Group	Yes	-	-	Within and Between	+		+	+	+	-	-	-	-	2	1	1	1	1	0	6
Villalta-Gil, V., Roca, M., Gonzalez, N., Domènec, E., Cuca, Escanilla, A., Asensio, M. R., Esteban, M. E., Ochoa, S. & Haro, J. M. (2009)	2009	12	0	0	0	Dogs	Chronic Schizophrenia	25; 2 Sessions Weekly	45min	1125	18.75	13 Weeks	Group	Inpatients	+	9.3	Percentage per Group	49.08	Mean + SD per Group	Yes	+	+	Within and Between	+		+	+	+	+	-	-	-	2	1	2	1	2	0	8
Wharton, T., Whitworth, J., Macauley, E. & Malone, M. (2019)	2019	27	2	7.40741	8.88889	Horses	PTSD; Veterans	12; Weekly	1h	720	12	12 Weeks	Individual	Outpatients	+	22	Percentage	51	Only Mean	No	-	+	Within	+		+	+	+	-	-	-	-	2	0	0	1	1	0	4
Whittlesey-Jerome, W. K. (2014)	2014	7	1	14.2857	4.44444	Horses	No Diagnosis but Victims of Interpersonal Violence	Weekly	2h	960	16	8 Weeks	Group	Agency Services	Curriculum Topics Given	100	Only women	47	Mean + Span per Group	Yes; Regular Care	-	-	Within and Between	Open Pilot Study		+	+	-	+	-	-	-	1	1	1	0	1	0	4
Willmund, G., Zimmermann, P., Alliger-Horn, C., Varn, A., Fischer, C., Parent, I., Sobottka, A., Bering, R., Rose, C., Ströhle, A., & Köhler, K. (2021)	2021	20	0	0	0	Horses	PTSD	999	999	999	999	3 days; 1 Weekend	4 Dyads Each	Inpatient	"Participants were invited as a Group to participate in a predetermined set of activities, which remained the same throughout the study."	5	Number per Group	41.2	Mean + SD per Group	Yes	-	-	Within and Between	+		+	+	+	+	-	-	-	0	1	1	1	2	0	5
Yorke, J., Nugent, W., Strand, E., Bolen, R., New, J. & Davis, C. (2013)	2013	4	0	0	0	4 Horses	PTSD	6 Consecutive Days of Riding and Grooming	1h	360	6	12 days	Individual	999	-	999	999	9	Only Span	No	-	-	Within	+		<	+	+	+	-	-	-	0	0	0	1	2	0	3
																																Mean:	0.933333	0.666667	0.816667	0.85	0.983333	0.0666667	4.31667
																																SD:	0.733385	0.475383	0.833446	0.360085	0.79173	0.251549	1.68233

## Sheet: Quality Rating Statistics
Score	Quantity
0	0
1	3
2	5
3	12
4	12
5	14
6	8
7	4
8	2
9	0
10	0
	0
